# Supplementary material for: A Microbial Phenomics Approach to Determine Metabolic Signatures to Enhance Seabream Sparus aurata Traceability, Differentiating between Wild-Caught and Farmed
Source: Foods. 2024 Aug 28;13(17):2726. doi: 10.3390/foods13172726 (PMC11394949; doi:10.3390/foods13172726)
Supplement: Supplementary file 1 [file foods-13-02726-s001.zip]

Archive with 1 entries (1 files):
- foods-3113747-supplementary.pdf
